# Supplementary material for: Newly produced synaptic vesicle proteins are preferentially used in synaptic transmission
Source: EMBO J. 2018 Jun 27;37(15):e98044. doi: 10.15252/embj.201798044 (PMC6068464; doi:10.15252/embj.201798044)
Supplement: Supplementary file 2 — Source Data for Appendix [file EMBJ-37-e98044-s011.zip]

Archive with 25 entries (24 files):
- 180518_Appendix_SourceData/
- 180518_Appendix_SourceData/180518_Table10_FigS1.docx
- 180518_Appendix_SourceData/180518_Table11_FigS2.docx
- 180518_Appendix_SourceData/180518_Table12_FigS3.docx
- 180518_Appendix_SourceData/180518_Table13_FigS4.docx
- 180518_Appendix_SourceData/180518_Table14_FigS5.docx
- 180518_Appendix_SourceData/180518_Table15_FigS6.docx
- 180518_Appendix_SourceData/180518_Table16_FigS7.docx
- 180518_Appendix_SourceData/180518_Table17_FigS8.docx
- 180518_Appendix_SourceData/180518_Table18_FigS9ab.docx
- 180518_Appendix_SourceData/180518_Table19_FigS9c.docx
- 180518_Appendix_SourceData/180518_Table20_FigS10_FigS11.docx
- 180518_Appendix_SourceData/180518_Table21_FigS10_FigS12bc.docx
- 180518_Appendix_SourceData/180518_Table22_FigS13bc.docx
- 180518_Appendix_SourceData/180518_Table23_FigS14.docx
- 180518_Appendix_SourceData/180518_Table24_FigS15.docx
- 180518_Appendix_SourceData/180518_Table25_FigS16_S17b.docx
- 180518_Appendix_SourceData/180518_Table26_FigS19.docx
- 180518_Appendix_SourceData/180518_Table27_FigS27.docx
- 180518_Appendix_SourceData/180518_Table28_FigS28.docx
- 180518_Appendix_SourceData/180518_Table29_FigS29.docx
- 180518_Appendix_SourceData/180518_Table30_FigS30.docx
- 180518_Appendix_SourceData/180518_Table7_Fig8_FigS17a.docx
- 180518_Appendix_SourceData/180518_Table8_Fig9_FigS18_FigS26.docx
- 180518_Appendix_SourceData/180518_Table9_Fig10_FigS20_FigS21_FigS22_FigS23_FigS24.docx
