# Supplementary material for: Newly produced synaptic vesicle proteins are preferentially used in synaptic transmission
Source: EMBO J. 2018 Jun 27;37(15):e98044. doi: 10.15252/embj.201798044 (PMC6068464; doi:10.15252/embj.201798044)
Supplement: Supplementary file 8 — Source Data for Figure 5 [file EMBJ-37-e98044-s006.zip]

Archive with 2 entries (2 files):
- SourceData_Fig5def.docx
- SourceData_Fig5bc.docx
